# Supplementary material for: Androgen receptor dampens tissue factor expression via nuclear factor‐κB and early growth response protein 1
Source: J Thromb Haemost. 2018 Mar 13;16(4):749–58. doi: 10.1111/jth.13971 (PMC6487948; doi:10.1111/jth.13971)
Supplement: Supplementary file 1 — Table S1. Primer sequences used in this study. Fig. S1. Gene set enrichment analysis of a published microarray dataset (GSE21032). TF, EGR1 and IκBα show an AR‐repressed gene signature. [file JTH-16-749-s001.zip]

Archive with 2 entries (2 files):
- Primer.xlsx
- suppl Fig 1.eps
