# Supplementary material for: Androgen receptor dampens tissue factor expression via nuclear factor‐κB and early growth response protein 1
Source: J Thromb Haemost. 2018 Mar 13;16(4):749–58. doi: 10.1111/jth.13971 (PMC6487948; doi:10.1111/jth.13971)
Supplement: Supplementary file 1 — Table S1. Primer sequences used in this study. Fig. S1. Gene set enrichment analysis of a published microarray dataset (GSE21032). TF, EGR1 and IκBα show an AR‐repressed gene signature. [file JTH-16-749-s001.zip › Primer.xlsx]

## Sheet: Sheet1
	Serial deletions TF promoter			qPCR Primers Human			qPCR Primers Mouse
AP_1_del_for	CCCTTGCAGGGTCCCGGA		GAPDH_for	CCTGTTCGACAGTCAGCCG		Actin Beta_for	GCCACCAGTTCGCCAT
AP_1_del_rev	GTACCGGCCAGTTAGGCC		GAPDH_rev	CGACCAAATCCGTTGACTCC		Actin Beta_rev	CATCACACCCTGGTGCCTA
NFkB_del_for	ACCGGGAGGAGGCGGGGC		Tissue Factor_for	CAGGAAAGAAAACAGCCAAA		Tissue Factor_for	TCAAGCACGGGAAAGAAAAC
NFkB_del_rev	GTACCGGCCAGTTAGGCCAGAGAAATG		Tissue Factor_rev	GCCAGGATGATGACAAGGAT		Tissue Factor_rev	CTGCTTCCTGGGCTATTTTG
SP1_del_for	CCGCGACGGCAAGTGACC		p65_for	GGCGAGAGGAGCACAGATAC		EGR1_for	GAGCGAACAACCCTATGAGC
SP1_del_rev	GTACCGGCCAGTTAGGCC		p65_rev	CCTGGTCCTGTGTAGCCATT		EGR1_rev	AGGCCACTGACTAGGCTGAA
SP2_del_for	GTCGGGAGGAGCGGCGGG		IkBa_for	CAGCAGCTCACCGAGGAC		IkBa_for	AACCTGCAGCAGACTCCACT
SP2_del_rev	GTACCGGCCAGTTAGGCCAGAG		IkBa_rev	CCATGGTCAGTGCCTTTTCT		IkBa_rev	GACACGTGTGGCCATTGTAG
EGR1_del_for	CCGGGGGCGGGCAGAGGC		AR_for	GTGGAAGCTGCAAGGTCTTC		Jun_for	ACGACCTTCTACGACGATGC
EGR1_del_rev	GTACCGGCCAGTTAGGCCAGAGAAATGTTCTG		AR_rev	GGCGCACAGGTACTTCTGTT		Jun_rev	CCAGGTTCAAGGTCATGCTC
			Jun_for	CAACTTTTGCAAGCCTTTCC		Sp1_for	CACCATGAGCGACCAAGAT
			Jun_rev	GCACGTCCTTCTTCTCTTGC		Sp1_rev	CCCATTATTGCCACCAACAT
			Fos_for	TGATACACTCCAAGCGGAGA		p53_for	AGTCACAGCACATGACGGAG
			Fos_rev	CTTCTCCTTCAGCAGGTTGG		p53_rev	CTCGGGTGGCTCATAAGGTA
			c-Rel_for	CTCCTGACTGACTGACTGCG
			c-Rel_rev	TACGGGTTATACGCACCGGA
			SP1_for	CACCATGAGCGACCAAGAT
			SP1_rev	CCATTATTGCCACCAACTCC
			EGR1_for	GAGCACCTGACCGCAGAGT
			EGR1_rev	CCAGCACCTTCTCGTTGTTC

## Sheet: Sheet2
	Serial deletions TF promoter			qPCR Primers Human			qPCR Primers Mouse
AP_1_del_for	CCCTTGCAGGGTCCCGGA		GAPDH_for	CCTGTTCGACAGTCAGCCG		Actin Beta_for	GCCACCAGTTCGCCAT
AP_1_del_rev	GTACCGGCCAGTTAGGCC		GAPDH_rev	CGACCAAATCCGTTGACTCC		Actin Beta_rev	CATCACACCCTGGTGCCTA
NFkB_del_for	ACCGGGAGGAGGCGGGGC		Tissue Factor_for	CAGGAAAGAAAACAGCCAAA		GAPDH_for	TCGTCCCGTAGACAAAATGG
NFkB_del_rev	GTACCGGCCAGTTAGGCCAGAGAAATG		Tissue Factor_rev	GCCAGGATGATGACAAGGAT		GAPDH_rev	TTGAGGTCAATGAAGGGGTC
SP1_del_for	CCGCGACGGCAAGTGACC		p65_for	GGCGAGAGGAGCACAGATAC		Tissue Factor_for	TCAAGCACGGGAAAGAAAAC
SP1_del_rev	GTACCGGCCAGTTAGGCC		p65_rev	CCTGGTCCTGTGTAGCCATT		Tissue Factor_rev	CTGCTTCCTGGGCTATTTTG
SP2_del_for	GTCGGGAGGAGCGGCGGG		IkBa_for	CAGCAGCTCACCGAGGAC		EGR1_for	GAGCGAACAACCCTATGAGC
SP2_del_rev	GTACCGGCCAGTTAGGCCAGAG		IkBa_rev	CCATGGTCAGTGCCTTTTCT		EGR1_rev	AGGCCACTGACTAGGCTGAA
EGR1_del_for	CCGGGGGCGGGCAGAGGC		AR_for	GTGGAAGCTGCAAGGTCTTC		IkBa_for	AACCTGCAGCAGACTCCACT
EGR1_del_rev	GTACCGGCCAGTTAGGCCAGAGAAATGTTCTG		AR_rev	GGCGCACAGGTACTTCTGTT		IkBa_rev	GACACGTGTGGCCATTGTAG
			Jun_for	CAACTTTTGCAAGCCTTTCC		Sp1_for	CACCATGAGCGACCAAGAT
			Jun_rev	GCACGTCCTTCTTCTCTTGC		Sp1_rev	CCCATTATTGCCACCAACAT
			Fos_for	TGATACACTCCAAGCGGAGA
			Fos_rev	CTTCTCCTTCAGCAGGTTGG
			c-Rel_for	CTCCTGACTGACTGACTGCG
			c-Rel_rev	TACGGGTTATACGCACCGGA
			SP1_for	CACCATGAGCGACCAAGAT
			SP1_rev	CCATTATTGCCACCAACTCC
			EGR1_for	GAGCACCTGACCGCAGAGT
			EGR1_rev	CCAGCACCTTCTCGTTGTTC
